# Supplementary material for: Pan-cancer adaptive immune resistance as defined by the Tumor Inflammation Signature (TIS): results from The Cancer Genome Atlas (TCGA)
Source: J Immunother Cancer. 2018 Jun 22;6:63. doi: 10.1186/s40425-018-0367-1 (PMC6013904; doi:10.1186/s40425-018-0367-1)
Supplement: Supplementary file 6 — Table S1. For each cancer type, GO terms with negative associations with TIS, defined as a GSA score below − 1. (CSV 48 kb) [file 40425_2018_367_MOESM6_ESM.csv]

dataset	gene set	GSA score
ACC	GO_GLUCOCORTICOID_METABOLIC_PROCESS	-1.58
ACC	GO_C21_STEROID_HORMONE_METABOLIC_PROCESS	-1.01
ACC	GO_C21_STEROID_HORMONE_BIOSYNTHETIC_PROCESS	-1.6
ACC	GO_STEROL_BIOSYNTHETIC_PROCESS	-1.5
ACC	GO_ISOPRENOID_BIOSYNTHETIC_PROCESS	-1.14
BLCA	GO_GLUCURONATE_METABOLIC_PROCESS	-1.28
BLCA	GO_FATTY_ACID_CATABOLIC_PROCESS	-1.1
BLCA	GO_FATTY_ACID_BETA_OXIDATION	-1.16
BLCA	GO_FATTY_ACID_BETA_OXIDATION_USING_ACYL_COA_DEHYDROGENASE	-1.46
BLCA	GO_DRUG_METABOLIC_PROCESS	-1.03
BLCA	GO_URONIC_ACID_METABOLIC_PROCESS	-1.28
BLCA	GO_FLAVONOID_METABOLIC_PROCESS	-1.23
BLCA	GO_MONOCARBOXYLIC_ACID_CATABOLIC_PROCESS	-1.05
BLCA	GO_EPOXYGENASE_P450_PATHWAY	-1.13
BLCA	GO_CELLULAR_GLUCURONIDATION	-1.29
CESC	GO_STEROL_BIOSYNTHETIC_PROCESS	-1.04
CHOL	GO_RESPIRATORY_CHAIN_COMPLEX_IV_ASSEMBLY	-1.06
CHOL	GO_MITOCHONDRIAL_ELECTRON_TRANSPORT_NADH_TO_UBIQUINONE	-1.01
CHOL	GO_REGULATION_OF_CHOLESTEROL_METABOLIC_PROCESS	-1.01
CHOL	GO_SIGNAL_PEPTIDE_PROCESSING	-1.04
COAD	GO_TRNA_AMINOACYLATION	-1.09
COAD	GO_CYTOPLASMIC_TRANSLATION	-1.77
COAD	GO_MITOCHONDRIAL_RESPIRATORY_CHAIN_COMPLEX_I_BIOGENESIS	-1.36
COAD	GO_REGULATION_OF_TELOMERASE_RNA_LOCALIZATION_TO_CAJAL_BODY	-1.34
COAD	GO_AMINO_ACID_ACTIVATION	-1.09
COAD	GO_RIBOSOME_BIOGENESIS	-1.26
COAD	GO_RESPIRATORY_CHAIN_COMPLEX_IV_ASSEMBLY	-1.1
COAD	GO_MATURATION_OF_SSU_RRNA	-1.39
COAD	GO_PREASSEMBLY_OF_GPI_ANCHOR_IN_ER_MEMBRANE	-1.21
COAD	GO_ATP_SYNTHESIS_COUPLED_PROTON_TRANSPORT	-1.2
COAD	GO_TRNA_METABOLIC_PROCESS	-1.04
COAD	GO_TRANSLATIONAL_INITIATION	-1.7
COAD	GO_MITOCHONDRIAL_RESPIRATORY_CHAIN_COMPLEX_ASSEMBLY	-1.45
COAD	GO_NCRNA_3_END_PROCESSING	-1.03
COAD	GO_MITOCHONDRIAL_TRANSLATION	-1.31
COAD	GO_ESTABLISHMENT_OF_PROTEIN_LOCALIZATION_TO_ENDOPLASMIC_RETICULUM	-1.8
COAD	GO_RRNA_METABOLIC_PROCESS	-1.28
COAD	GO_RIBOSOME_ASSEMBLY	-1.25
COAD	GO_CLEAVAGE_INVOLVED_IN_RRNA_PROCESSING	-1.33
COAD	GO_TRANSLATIONAL_TERMINATION	-1.27
COAD	GO_CYTOCHROME_COMPLEX_ASSEMBLY	-1.22
COAD	GO_PSEUDOURIDINE_SYNTHESIS	-1.14
COAD	GO_PROTEIN_LOCALIZATION_TO_ENDOPLASMIC_RETICULUM	-1.59
COAD	GO_CELLULAR_RESPIRATION	-1.04
COAD	GO_GPI_ANCHOR_METABOLIC_PROCESS	-1.12
COAD	GO_PROTEIN_TARGETING_TO_MEMBRANE	-1.11
COAD	GO_NCRNA_PROCESSING	-1.12
COAD	GO_RIBOSOMAL_LARGE_SUBUNIT_ASSEMBLY	-1.67
COAD	GO_RIBONUCLEOSIDE_TRIPHOSPHATE_BIOSYNTHETIC_PROCESS	-1.01
COAD	GO_FORMATION_OF_TRANSLATION_PREINITIATION_COMPLEX	-1.78
COAD	GO_ATP_BIOSYNTHETIC_PROCESS	-1.09
COAD	GO_MATURATION_OF_5_8S_RRNA_FROM_TRICISTRONIC_RRNA_TRANSCRIPT_SSU_RRNA_5_8S_RRNA_LSU_RRNA_	-1.08
COAD	GO_INNER_MITOCHONDRIAL_MEMBRANE_ORGANIZATION	-1.22
COAD	GO_ENERGY_COUPLED_PROTON_TRANSPORT_DOWN_ELECTROCHEMICAL_GRADIENT	-1.2
COAD	GO_OXIDATIVE_PHOSPHORYLATION	-1.34
COAD	GO_RIBOSOMAL_SMALL_SUBUNIT_BIOGENESIS	-1.34
COAD	GO_MATURATION_OF_SSU_RRNA_FROM_TRICISTRONIC_RRNA_TRANSCRIPT_SSU_RRNA_5_8S_RRNA_LSU_RRNA_	-1.34
COAD	GO_ELECTRON_TRANSPORT_CHAIN	-1.2
COAD	GO_MITOCHONDRIAL_RESPIRATORY_CHAIN_COMPLEX_I_ASSEMBLY	-1.36
COAD	GO_TRANSLATIONAL_ELONGATION	-1.17
COAD	GO_RIBONUCLEOPROTEIN_COMPLEX_BIOGENESIS	-1.09
COAD	GO_POSITIVE_REGULATION_OF_TELOMERASE_RNA_LOCALIZATION_TO_CAJAL_BODY	-1.34
COAD	GO_MITOCHONDRIAL_ELECTRON_TRANSPORT_NADH_TO_UBIQUINONE	-1.4
COAD	GO_MULTI_ORGANISM_METABOLIC_PROCESS	-1.41
COAD	GO_NADH_DEHYDROGENASE_COMPLEX_ASSEMBLY	-1.36
COAD	GO_MITOCHONDRIAL_ATP_SYNTHESIS_COUPLED_PROTON_TRANSPORT	-1.66
COAD	GO_MITOCHONDRION_MORPHOGENESIS	-1.06
COAD	GO_NUCLEAR_TRANSCRIBED_MRNA_CATABOLIC_PROCESS_NONSENSE_MEDIATED_DECAY	-1.73
COAD	GO_RRNA_MODIFICATION	-1
COAD	GO_RNA_CATABOLIC_PROCESS	-1.03
COAD	GO_RIBOSOMAL_LARGE_SUBUNIT_BIOGENESIS	-1.58
COAD	GO_RIBOSOMAL_SMALL_SUBUNIT_ASSEMBLY	-1.25
COAD	GO_TRNA_PROCESSING	-1.04
COAD	GO_MITOCHONDRIAL_ELECTRON_TRANSPORT_CYTOCHROME_C_TO_OXYGEN	-1.53
COAD	GO_TRNA_MODIFICATION	-1.17
COAD	GO_PROTEIN_TARGETING_TO_MITOCHONDRION	-1.06
DLBC	GO_CYTOPLASMIC_TRANSLATION	-1.81
DLBC	GO_MITOCHONDRIAL_RESPIRATORY_CHAIN_COMPLEX_I_BIOGENESIS	-1.42
DLBC	GO_REGULATION_OF_TELOMERASE_RNA_LOCALIZATION_TO_CAJAL_BODY	-1.42
DLBC	GO_CELLULAR_PROTEIN_COMPLEX_DISASSEMBLY	-1.02
DLBC	GO_PURINE_DEOXYRIBONUCLEOTIDE_METABOLIC_PROCESS	-1.04
DLBC	GO_RIBOSOME_BIOGENESIS	-1.32
DLBC	GO_TRANSCRIPTION_COUPLED_NUCLEOTIDE_EXCISION_REPAIR	-1
DLBC	GO_MATURATION_OF_SSU_RRNA	-1.14
DLBC	GO_ATP_SYNTHESIS_COUPLED_PROTON_TRANSPORT	-1.38
DLBC	GO_DNA_STRAND_ELONGATION_INVOLVED_IN_DNA_REPLICATION	-1.22
DLBC	GO_TRANSLATIONAL_INITIATION	-1.85
DLBC	GO_MITOCHONDRIAL_RESPIRATORY_CHAIN_COMPLEX_ASSEMBLY	-1.48
DLBC	GO_NCRNA_3_END_PROCESSING	-1.13
DLBC	GO_MITOCHONDRIAL_TRANSLATION	-1.2
DLBC	GO_ESTABLISHMENT_OF_PROTEIN_LOCALIZATION_TO_ENDOPLASMIC_RETICULUM	-2.05
DLBC	GO_RRNA_METABOLIC_PROCESS	-1.4
DLBC	GO_RIBOSOME_ASSEMBLY	-1.33
DLBC	GO_TRANSLATIONAL_TERMINATION	-1.34
DLBC	GO_MITOCHONDRIAL_TRANSMEMBRANE_TRANSPORT	-1.27
DLBC	GO_CYTOCHROME_COMPLEX_ASSEMBLY	-1.08
DLBC	GO_PSEUDOURIDINE_SYNTHESIS	-1.27
DLBC	GO_PROTEIN_LOCALIZATION_TO_ENDOPLASMIC_RETICULUM	-1.72
DLBC	GO_NUCLEOTIDE_EXCISION_REPAIR_DNA_DAMAGE_RECOGNITION	-1.04
DLBC	GO_PROTEIN_TARGETING_TO_MEMBRANE	-1.29
DLBC	GO_NCRNA_PROCESSING	-1.11
DLBC	GO_RIBOSOMAL_LARGE_SUBUNIT_ASSEMBLY	-1.76
DLBC	GO_RIBONUCLEOSIDE_TRIPHOSPHATE_BIOSYNTHETIC_PROCESS	-1.04
DLBC	GO_FORMATION_OF_TRANSLATION_PREINITIATION_COMPLEX	-1.93
DLBC	GO_ATP_BIOSYNTHETIC_PROCESS	-1.15
DLBC	GO_INNER_MITOCHONDRIAL_MEMBRANE_ORGANIZATION	-1.12
DLBC	GO_ENERGY_COUPLED_PROTON_TRANSPORT_DOWN_ELECTROCHEMICAL_GRADIENT	-1.38
DLBC	GO_OXIDATIVE_PHOSPHORYLATION	-1.32
DLBC	GO_RIBOSOMAL_SMALL_SUBUNIT_BIOGENESIS	-1.34
DLBC	GO_NEGATIVE_REGULATION_OF_TELOMERE_MAINTENANCE_VIA_TELOMERE_LENGTHENING	-1.07
DLBC	GO_MATURATION_OF_SSU_RRNA_FROM_TRICISTRONIC_RRNA_TRANSCRIPT_SSU_RRNA_5_8S_RRNA_LSU_RRNA_	-1.25
DLBC	GO_NUCLEOSIDE_TRIPHOSPHATE_BIOSYNTHETIC_PROCESS	-1.02
DLBC	GO_ELECTRON_TRANSPORT_CHAIN	-1.12
DLBC	GO_NUCLEOTIDE_EXCISION_REPAIR_DNA_GAP_FILLING	-1.06
DLBC	GO_TELOMERE_MAINTENANCE_VIA_RECOMBINATION	-1.01
DLBC	GO_MITOCHONDRIAL_RESPIRATORY_CHAIN_COMPLEX_I_ASSEMBLY	-1.42
DLBC	GO_DNA_REPLICATION_INITIATION	-1.04
DLBC	GO_DNA_STRAND_ELONGATION	-1.02
DLBC	GO_DEOXYRIBONUCLEOTIDE_METABOLIC_PROCESS	-1.06
DLBC	GO_TRANSLATIONAL_ELONGATION	-1.29
DLBC	GO_RIBONUCLEOPROTEIN_COMPLEX_BIOGENESIS	-1.17
DLBC	GO_POSITIVE_REGULATION_OF_TELOMERASE_RNA_LOCALIZATION_TO_CAJAL_BODY	-1.42
DLBC	GO_PURINE_RIBONUCLEOSIDE_MONOPHOSPHATE_BIOSYNTHETIC_PROCESS	-1
DLBC	GO_DEOXYRIBOSE_PHOSPHATE_CATABOLIC_PROCESS	-1.18
DLBC	GO_DNA_REPLICATION_DEPENDENT_NUCLEOSOME_ORGANIZATION	-1.02
DLBC	GO_MITOCHONDRIAL_ELECTRON_TRANSPORT_NADH_TO_UBIQUINONE	-1.45
DLBC	GO_PYRIMIDINE_DEOXYRIBONUCLEOTIDE_METABOLIC_PROCESS	-1.33
DLBC	GO_MULTI_ORGANISM_METABOLIC_PROCESS	-1.7
DLBC	GO_NADH_DEHYDROGENASE_COMPLEX_ASSEMBLY	-1.42
DLBC	GO_MITOCHONDRIAL_ATP_SYNTHESIS_COUPLED_PROTON_TRANSPORT	-1.99
DLBC	GO_PURINE_NUCLEOSIDE_MONOPHOSPHATE_BIOSYNTHETIC_PROCESS	-1
DLBC	GO_NUCLEAR_TRANSCRIBED_MRNA_CATABOLIC_PROCESS_NONSENSE_MEDIATED_DECAY	-2
DLBC	GO_DNA_DAMAGE_RESPONSE_DETECTION_OF_DNA_DAMAGE	-1.1
DLBC	GO_RRNA_MODIFICATION	-1.47
DLBC	GO_DNA_REPLICATION_DEPENDENT_NUCLEOSOME_ASSEMBLY	-1.02
DLBC	GO_DNA_LIGATION	-1.17
DLBC	GO_RNA_CATABOLIC_PROCESS	-1.12
DLBC	GO_RIBOSOMAL_LARGE_SUBUNIT_BIOGENESIS	-1.55
DLBC	GO_RIBOSOMAL_SMALL_SUBUNIT_ASSEMBLY	-1.68
DLBC	GO_SPLICEOSOMAL_SNRNP_ASSEMBLY	-1.36
DLBC	GO_MITOCHONDRIAL_ELECTRON_TRANSPORT_CYTOCHROME_C_TO_OXYGEN	-1.12
ESCA	GO_TRNA_AMINOACYLATION	-1.08
ESCA	GO_MITOTIC_CYTOKINESIS	-1.05
ESCA	GO_GLYCERALDEHYDE_3_PHOSPHATE_METABOLIC_PROCESS	-1.37
ESCA	GO_REGULATION_OF_TELOMERASE_RNA_LOCALIZATION_TO_CAJAL_BODY	-2.24
ESCA	GO_AMINO_ACID_ACTIVATION	-1.08
ESCA	GO_DNA_DEPENDENT_DNA_REPLICATION	-1.02
ESCA	GO_NADP_METABOLIC_PROCESS	-1
ESCA	GO_DNA_STRAND_ELONGATION_INVOLVED_IN_DNA_REPLICATION	-1.37
ESCA	GO_SERINE_FAMILY_AMINO_ACID_BIOSYNTHETIC_PROCESS	-1.02
ESCA	GO_NCRNA_3_END_PROCESSING	-1.04
ESCA	GO_MITOCHONDRIAL_TRANSLATION	-1.07
ESCA	GO_PYRIMIDINE_NUCLEOSIDE_TRIPHOSPHATE_BIOSYNTHETIC_PROCESS	-1.06
ESCA	GO_REGULATION_OF_TRANSLATIONAL_ELONGATION	-1.42
ESCA	GO_TRANSLATIONAL_TERMINATION	-1.01
ESCA	GO_RRNA_TRANSCRIPTION	-1.06
ESCA	GO_GLUCOSE_6_PHOSPHATE_METABOLIC_PROCESS	-1.09
ESCA	GO_NUCLEAR_PORE_ORGANIZATION	-1.2
ESCA	GO_FORMATION_OF_TRANSLATION_PREINITIATION_COMPLEX	-1.13
ESCA	GO_MATURATION_OF_5_8S_RRNA_FROM_TRICISTRONIC_RRNA_TRANSCRIPT_SSU_RRNA_5_8S_RRNA_LSU_RRNA_	-1.21
ESCA	GO_NONRIBOSOMAL_PEPTIDE_BIOSYNTHETIC_PROCESS	-1.02
ESCA	GO_RNA_SPLICING_VIA_ENDONUCLEOLYTIC_CLEAVAGE_AND_LIGATION	-1.17
ESCA	GO_SISTER_CHROMATID_COHESION	-1.01
ESCA	GO_PORE_COMPLEX_ASSEMBLY	-1.01
ESCA	GO_TELOMERE_MAINTENANCE_VIA_RECOMBINATION	-1
ESCA	GO_DNA_REPLICATION_INITIATION	-1.43
ESCA	GO_DNA_STRAND_ELONGATION	-1.16
ESCA	GO_TRNA_TRANSPORT	-1.19
ESCA	GO_MITOCHONDRIAL_RNA_METABOLIC_PROCESS	-1.24
ESCA	GO_DNA_REPLICATION_CHECKPOINT	-1.06
ESCA	GO_POSITIVE_REGULATION_OF_TELOMERASE_RNA_LOCALIZATION_TO_CAJAL_BODY	-2.24
ESCA	GO_NUCLEOBASE_CONTAINING_SMALL_MOLECULE_INTERCONVERSION	-1.01
ESCA	GO_MITOTIC_RECOMBINATION	-1.01
ESCA	GO_PYRIMIDINE_DEOXYRIBONUCLEOTIDE_METABOLIC_PROCESS	-1.2
ESCA	GO_REGULATION_OF_TRANSLATIONAL_FIDELITY	-1.57
ESCA	GO_STEROL_BIOSYNTHETIC_PROCESS	-1.17
ESCA	GO_MATURATION_OF_5_8S_RRNA	-1.11
ESCA	GO_RRNA_MODIFICATION	-1.12
ESCA	GO_SPLICEOSOMAL_SNRNP_ASSEMBLY	-1.01
ESCA	GO_NUCLEOBASE_BIOSYNTHETIC_PROCESS	-1.15
GBM	GO_NUCLEOSOME_DISASSEMBLY	-1.12
GBM	GO_PROTEIN_DNA_COMPLEX_DISASSEMBLY	-1.12
GBM	GO_REGULATION_OF_DNA_DEPENDENT_DNA_REPLICATION	-1.12
GBM	GO_CHROMOSOME_CONDENSATION	-1.2
GBM	GO_DNA_STRAND_ELONGATION_INVOLVED_IN_DNA_REPLICATION	-1.27
GBM	GO_CHROMOSOME_SEPARATION	-1.19
GBM	GO_PROTEIN_DEALKYLATION	-1.15
GBM	GO_MITOTIC_SISTER_CHROMATID_SEGREGATION	-1.15
GBM	GO_SPINDLE_CHECKPOINT	-1.3
GBM	GO_NEGATIVE_REGULATION_OF_DNA_DEPENDENT_DNA_REPLICATION	-1.1
GBM	GO_NEGATIVE_REGULATION_OF_CHROMOSOME_SEGREGATION	-1.04
GBM	GO_CENTRIOLE_ASSEMBLY	-1.3
GBM	GO_NEGATIVE_REGULATION_OF_HISTONE_METHYLATION	-1.35
GBM	GO_REGULATION_OF_CHROMATIN_SILENCING	-1.07
GBM	GO_CHROMATIN_DISASSEMBLY	-1.12
GBM	GO_SISTER_CHROMATID_SEGREGATION	-1.01
GBM	GO_NEGATIVE_REGULATION_OF_TELOMERE_MAINTENANCE_VIA_TELOMERE_LENGTHENING	-1.03
GBM	GO_DNA_REPLICATION_INITIATION	-1.45
GBM	GO_REGULATION_OF_HISTONE_H3_K9_METHYLATION	-1.07
GBM	GO_DNA_STRAND_ELONGATION	-1.17
GBM	GO_PROTEIN_DEMETHYLATION	-1.15
GBM	GO_NEURON_CELL_CELL_ADHESION	-1.15
GBM	GO_DNA_REPLICATION_CHECKPOINT	-1.1
GBM	GO_STRAND_DISPLACEMENT	-1.08
GBM	GO_ESTABLISHMENT_OF_MITOTIC_SPINDLE_LOCALIZATION	-1.02
GBM	GO_CENTROSOME_DUPLICATION	-1.1
HNSC	GO_CYTOPLASMIC_TRANSLATION	-1.04
HNSC	GO_REGULATION_OF_TELOMERASE_RNA_LOCALIZATION_TO_CAJAL_BODY	-1.31
HNSC	GO_RIBOSOMAL_LARGE_SUBUNIT_ASSEMBLY	-1.06
HNSC	GO_TRNA_METHYLATION	-1.15
HNSC	GO_POSITIVE_REGULATION_OF_TELOMERASE_RNA_LOCALIZATION_TO_CAJAL_BODY	-1.31
HNSC	GO_REGULATION_OF_TRANSLATIONAL_FIDELITY	-1.08
HNSC	GO_STEROL_BIOSYNTHETIC_PROCESS	-1.17
HNSC	GO_RRNA_MODIFICATION	-1.04
HNSC	GO_GLYCOSIDE_METABOLIC_PROCESS	-1.04
KICH	GO_MITOCHONDRIAL_RESPIRATORY_CHAIN_COMPLEX_I_BIOGENESIS	-1.5
KICH	GO_ATP_SYNTHESIS_COUPLED_PROTON_TRANSPORT	-1.01
KICH	GO_MITOCHONDRIAL_RESPIRATORY_CHAIN_COMPLEX_ASSEMBLY	-1.3
KICH	GO_ACETYL_COA_METABOLIC_PROCESS	-1.03
KICH	GO_FATTY_ACID_BETA_OXIDATION_USING_ACYL_COA_DEHYDROGENASE	-1.06
KICH	GO_MITOCHONDRIAL_TRANSMEMBRANE_TRANSPORT	-1.12
KICH	GO_CELLULAR_RESPIRATION	-1.09
KICH	GO_METALLO_SULFUR_CLUSTER_ASSEMBLY	-1.06
KICH	GO_INNER_MITOCHONDRIAL_MEMBRANE_ORGANIZATION	-1.02
KICH	GO_ENERGY_COUPLED_PROTON_TRANSPORT_DOWN_ELECTROCHEMICAL_GRADIENT	-1.01
KICH	GO_OXIDATIVE_PHOSPHORYLATION	-1.46
KICH	GO_GLYOXYLATE_METABOLIC_PROCESS	-1.1
KICH	GO_ELECTRON_TRANSPORT_CHAIN	-1.34
KICH	GO_MITOCHONDRIAL_RESPIRATORY_CHAIN_COMPLEX_I_ASSEMBLY	-1.5
KICH	GO_PHAGOSOME_ACIDIFICATION	-1
KICH	GO_IRON_SULFUR_CLUSTER_ASSEMBLY	-1.06
KICH	GO_KETONE_BIOSYNTHETIC_PROCESS	-1.03
KICH	GO_CELLULAR_RESPONSE_TO_PH	-1.04
KICH	GO_MITOCHONDRIAL_ELECTRON_TRANSPORT_NADH_TO_UBIQUINONE	-1.76
KICH	GO_BRANCHED_CHAIN_AMINO_ACID_METABOLIC_PROCESS	-1.21
KICH	GO_NADH_DEHYDROGENASE_COMPLEX_ASSEMBLY	-1.5
KICH	GO_MITOCHONDRIAL_ATP_SYNTHESIS_COUPLED_PROTON_TRANSPORT	-1.24
KICH	GO_ATP_HYDROLYSIS_COUPLED_TRANSMEMBRANE_TRANSPORT	-1.14
KICH	GO_MITOCHONDRIAL_ELECTRON_TRANSPORT_CYTOCHROME_C_TO_OXYGEN	-1.6
KICH	GO_REGULATION_OF_FATTY_ACID_BETA_OXIDATION	-1.08
KIRC	GO_MITOCHONDRIAL_RESPIRATORY_CHAIN_COMPLEX_I_BIOGENESIS	-1.68
KIRC	GO_COENZYME_A_METABOLIC_PROCESS	-1.01
KIRC	GO_ATP_SYNTHESIS_COUPLED_PROTON_TRANSPORT	-1.48
KIRC	GO_MITOCHONDRIAL_RESPIRATORY_CHAIN_COMPLEX_ASSEMBLY	-1.58
KIRC	GO_ACETYL_COA_METABOLIC_PROCESS	-1.3
KIRC	GO_AEROBIC_RESPIRATION	-1.64
KIRC	GO_FATTY_ACID_BETA_OXIDATION_USING_ACYL_COA_DEHYDROGENASE	-1.02
KIRC	GO_MITOCHONDRIAL_TRANSMEMBRANE_TRANSPORT	-1.48
KIRC	GO_CELLULAR_RESPIRATION	-1.49
KIRC	GO_ATP_BIOSYNTHETIC_PROCESS	-1.35
KIRC	GO_INNER_MITOCHONDRIAL_MEMBRANE_ORGANIZATION	-1.48
KIRC	GO_ENERGY_COUPLED_PROTON_TRANSPORT_DOWN_ELECTROCHEMICAL_GRADIENT	-1.48
KIRC	GO_PROTEIN_O_LINKED_MANNOSYLATION	-1.37
KIRC	GO_OXIDATIVE_PHOSPHORYLATION	-1.66
KIRC	GO_TRICARBOXYLIC_ACID_METABOLIC_PROCESS	-1.4
KIRC	GO_ASPARTATE_FAMILY_AMINO_ACID_CATABOLIC_PROCESS	-1.16
KIRC	GO_GLYOXYLATE_METABOLIC_PROCESS	-1.17
KIRC	GO_PROTEIN_MANNOSYLATION	-1.04
KIRC	GO_ELECTRON_TRANSPORT_CHAIN	-1.55
KIRC	GO_MITOCHONDRIAL_RESPIRATORY_CHAIN_COMPLEX_I_ASSEMBLY	-1.68
KIRC	GO_PHAGOSOME_ACIDIFICATION	-1.19
KIRC	GO_MITOCHONDRIAL_ELECTRON_TRANSPORT_NADH_TO_UBIQUINONE	-1.82
KIRC	GO_BRANCHED_CHAIN_AMINO_ACID_METABOLIC_PROCESS	-1.27
KIRC	GO_NADH_DEHYDROGENASE_COMPLEX_ASSEMBLY	-1.68
KIRC	GO_MITOCHONDRIAL_ATP_SYNTHESIS_COUPLED_PROTON_TRANSPORT	-1.81
KIRC	GO_ATP_HYDROLYSIS_COUPLED_TRANSMEMBRANE_TRANSPORT	-1.15
KIRC	GO_HYDROGEN_TRANSPORT	-1
KIRC	GO_2_OXOGLUTARATE_METABOLIC_PROCESS	-1.41
KIRC	GO_MITOCHONDRIAL_ELECTRON_TRANSPORT_CYTOCHROME_C_TO_OXYGEN	-1.64
KIRC	GO_HYDROGEN_ION_TRANSMEMBRANE_TRANSPORT	-1.2
KIRC	GO_PROTEIN_TARGETING_TO_MITOCHONDRION	-1.2
KIRC	GO_REGULATION_OF_FATTY_ACID_BETA_OXIDATION	-1.09
KIRP	GO_METANEPHRIC_EPITHELIUM_DEVELOPMENT	-1.05
KIRP	GO_PROTEIN_LOCALIZATION_TO_CILIUM	-1.48
KIRP	GO_NEGATIVE_REGULATION_OF_STEM_CELL_PROLIFERATION	-1.13
KIRP	GO_AXONEMAL_DYNEIN_COMPLEX_ASSEMBLY	-1.43
KIRP	GO_EPITHELIAL_CILIUM_MOVEMENT	-1.15
KIRP	GO_CILIUM_MORPHOGENESIS	-1.1
KIRP	GO_CILIUM_ORGANIZATION	-1.18
KIRP	GO_ASPARTATE_FAMILY_AMINO_ACID_CATABOLIC_PROCESS	-1.42
KIRP	GO_CILIUM_MOVEMENT	-1.18
KIRP	GO_PROTEIN_TRANSPORT_ALONG_MICROTUBULE	-1.35
KIRP	GO_BRANCHED_CHAIN_AMINO_ACID_METABOLIC_PROCESS	-1.4
KIRP	GO_NONMOTILE_PRIMARY_CILIUM_ASSEMBLY	-1.68
KIRP	GO_AXONEME_ASSEMBLY	-1.45
KIRP	GO_2_OXOGLUTARATE_METABOLIC_PROCESS	-1.15
KIRP	GO_INTRACILIARY_TRANSPORT	-1.35
LAML	GO_CYTOPLASMIC_TRANSLATION	-1.32
LAML	GO_MITOCHONDRIAL_RESPIRATORY_CHAIN_COMPLEX_I_BIOGENESIS	-1.02
LAML	GO_REGULATION_OF_TELOMERASE_RNA_LOCALIZATION_TO_CAJAL_BODY	-1.29
LAML	GO_PYRIMIDINE_NUCLEOTIDE_BIOSYNTHETIC_PROCESS	-1.18
LAML	GO_PYRIMIDINE_RIBONUCLEOSIDE_TRIPHOSPHATE_METABOLIC_PROCESS	-1.65
LAML	GO_NEGATIVE_REGULATION_OF_RNA_SPLICING	-1.21
LAML	GO_TRANSLATIONAL_INITIATION	-1.04
LAML	GO_MITOCHONDRIAL_RESPIRATORY_CHAIN_COMPLEX_ASSEMBLY	-1.01
LAML	GO_NCRNA_3_END_PROCESSING	-1.32
LAML	GO_MITOCHONDRIAL_TRANSLATION	-1.02
LAML	GO_ESTABLISHMENT_OF_PROTEIN_LOCALIZATION_TO_ENDOPLASMIC_RETICULUM	-1.1
LAML	GO_PYRIMIDINE_NUCLEOSIDE_TRIPHOSPHATE_BIOSYNTHETIC_PROCESS	-1.54
LAML	GO_RRNA_METABOLIC_PROCESS	-1
LAML	GO_PYRIMIDINE_NUCLEOSIDE_BIOSYNTHETIC_PROCESS	-1.12
LAML	GO_PROTEIN_LOCALIZATION_TO_ENDOPLASMIC_RETICULUM	-1.07
LAML	GO_EPITHELIAL_CILIUM_MOVEMENT	-1.11
LAML	GO_RIBOSOMAL_LARGE_SUBUNIT_ASSEMBLY	-1.05
LAML	GO_RIBONUCLEOSIDE_TRIPHOSPHATE_BIOSYNTHETIC_PROCESS	-1.02
LAML	GO_INNER_MITOCHONDRIAL_MEMBRANE_ORGANIZATION	-1.27
LAML	GO_GUANOSINE_CONTAINING_COMPOUND_BIOSYNTHETIC_PROCESS	-1.18
LAML	GO_OXIDATIVE_PHOSPHORYLATION	-1.06
LAML	GO_DEOXYRIBONUCLEOSIDE_TRIPHOSPHATE_METABOLIC_PROCESS	-1.09
LAML	GO_PYRIMIDINE_RIBONUCLEOTIDE_METABOLIC_PROCESS	-1.12
LAML	GO_ELECTRON_TRANSPORT_CHAIN	-1.02
LAML	GO_MITOCHONDRIAL_RESPIRATORY_CHAIN_COMPLEX_I_ASSEMBLY	-1.02
LAML	GO_PROTEIN_TRANSPORT_ALONG_MICROTUBULE	-1.2
LAML	GO_PYRIMIDINE_NUCLEOSIDE_TRIPHOSPHATE_METABOLIC_PROCESS	-1.55
LAML	GO_TRANSLATIONAL_ELONGATION	-1.03
LAML	GO_POSITIVE_REGULATION_OF_TELOMERASE_RNA_LOCALIZATION_TO_CAJAL_BODY	-1.29
LAML	GO_MITOCHONDRIAL_ELECTRON_TRANSPORT_NADH_TO_UBIQUINONE	-1.14
LAML	GO_PYRIMIDINE_DEOXYRIBONUCLEOTIDE_METABOLIC_PROCESS	-1.05
LAML	GO_NADH_DEHYDROGENASE_COMPLEX_ASSEMBLY	-1.02
LAML	GO_MITOCHONDRIAL_ATP_SYNTHESIS_COUPLED_PROTON_TRANSPORT	-1.46
LAML	GO_NUCLEAR_TRANSCRIBED_MRNA_CATABOLIC_PROCESS_NONSENSE_MEDIATED_DECAY	-1.13
LAML	GO_RRNA_MODIFICATION	-1.05
LAML	GO_2_OXOGLUTARATE_METABOLIC_PROCESS	-1.01
LAML	GO_RIBOSOMAL_LARGE_SUBUNIT_BIOGENESIS	-1.14
LAML	GO_RIBOSOMAL_SMALL_SUBUNIT_ASSEMBLY	-1.06
LAML	GO_SPLICEOSOMAL_SNRNP_ASSEMBLY	-1.01
LAML	GO_MITOCHONDRIAL_ELECTRON_TRANSPORT_CYTOCHROME_C_TO_OXYGEN	-1.15
LAML	GO_INTRACILIARY_TRANSPORT	-1.2
LGG	GO_GLUTAMATE_SECRETION	-1.76
LGG	GO_POSITIVE_REGULATION_OF_CALCIUM_ION_DEPENDENT_EXOCYTOSIS	-1.23
LGG	GO_REGULATION_OF_NEURONAL_SYNAPTIC_PLASTICITY	-1.43
LGG	GO_POSITIVE_REGULATION_OF_SYNAPSE_ASSEMBLY	-1.1
LGG	GO_REGULATION_OF_ALPHA_AMINO_3_HYDROXY_5_METHYL_4_ISOXAZOLE_PROPIONATE_SELECTIVE_GLUTAMATE_RECEPTOR_ACTIVITY	-1.44
LGG	GO_CEREBELLAR_CORTEX_MORPHOGENESIS	-1.13
LGG	GO_NEUROTRANSMITTER_TRANSPORT	-1.03
LGG	GO_REGULATION_OF_VOLTAGE_GATED_CALCIUM_CHANNEL_ACTIVITY	-1.15
LGG	GO_GAMMA_AMINOBUTYRIC_ACID_SIGNALING_PATHWAY	-1.2
LGG	GO_REGULATION_OF_DOPAMINE_SECRETION	-1.01
LGG	GO_REGULATION_OF_SYNAPTIC_PLASTICITY	-1.05
LGG	GO_REGULATION_OF_CLATHRIN_MEDIATED_ENDOCYTOSIS	-1.17
LGG	GO_NEURON_NEURON_SYNAPTIC_TRANSMISSION	-1.09
LGG	GO_POSTSYNAPTIC_MEMBRANE_ORGANIZATION	-1.09
LGG	GO_REGULATION_OF_N_METHYL_D_ASPARTATE_SELECTIVE_GLUTAMATE_RECEPTOR_ACTIVITY	-1.41
LGG	GO_CELL_DIFFERENTIATION_IN_HINDBRAIN	-1.33
LGG	GO_SYNAPTIC_TRANSMISSION_DOPAMINERGIC	-1.01
LGG	GO_POSITIVE_REGULATION_OF_EXCITATORY_POSTSYNAPTIC_POTENTIAL	-2.09
LGG	GO_MODULATION_OF_EXCITATORY_POSTSYNAPTIC_POTENTIAL	-1.47
LGG	GO_REGULATION_OF_SYNAPTIC_VESICLE_EXOCYTOSIS	-1.12
LGG	GO_PRESYNAPTIC_PROCESS_INVOLVED_IN_SYNAPTIC_TRANSMISSION	-1.15
LGG	GO_CALCIUM_ION_REGULATED_EXOCYTOSIS	-1
LGG	GO_NEURON_CELL_CELL_ADHESION	-1.17
LGG	GO_REGULATION_OF_LONG_TERM_NEURONAL_SYNAPTIC_PLASTICITY	-1.44
LGG	GO_EXPLORATION_BEHAVIOR	-1.38
LGG	GO_POSITIVE_REGULATION_OF_DENDRITE_EXTENSION	-1.46
LGG	GO_PROTEIN_LOCALIZATION_TO_SYNAPSE	-2.14
LGG	GO_SYNAPTIC_TRANSMISSION_GLUTAMATERGIC	-1.03
LGG	GO_IONOTROPIC_GLUTAMATE_RECEPTOR_SIGNALING_PATHWAY	-1.18
LGG	GO_REGULATION_OF_NEUROTRANSMITTER_RECEPTOR_ACTIVITY	-1.25
LGG	GO_CEREBELLAR_CORTEX_FORMATION	-1.4
LGG	GO_REGULATION_OF_DENDRITIC_SPINE_MORPHOGENESIS	-1.05
LGG	GO_REGULATION_OF_DENDRITE_EXTENSION	-1.46
LGG	GO_GLUTAMATE_RECEPTOR_SIGNALING_PATHWAY	-1.23
LGG	GO_CEREBELLAR_PURKINJE_CELL_LAYER_DEVELOPMENT	-1.23
LGG	GO_REGULATION_OF_SYNAPTIC_VESICLE_TRANSPORT	-1.22
LIHC	GO_FATTY_ACID_CATABOLIC_PROCESS	-1.02
LIHC	GO_RESPIRATORY_CHAIN_COMPLEX_IV_ASSEMBLY	-1.07
LIHC	GO_COENZYME_A_METABOLIC_PROCESS	-1.16
LIHC	GO_PEROXISOME_ORGANIZATION	-1.43
LIHC	GO_MITOCHONDRIAL_RESPIRATORY_CHAIN_COMPLEX_ASSEMBLY	-1.06
LIHC	GO_TETRAPYRROLE_BIOSYNTHETIC_PROCESS	-1.12
LIHC	GO_ACETYL_COA_METABOLIC_PROCESS	-1.01
LIHC	GO_FATTY_ACID_BETA_OXIDATION_USING_ACYL_COA_DEHYDROGENASE	-1.27
LIHC	GO_MITOCHONDRIAL_TRANSMEMBRANE_TRANSPORT	-1.12
LIHC	GO_CYTOCHROME_COMPLEX_ASSEMBLY	-1.04
LIHC	GO_RIBONUCLEOSIDE_BISPHOSPHATE_BIOSYNTHETIC_PROCESS	-1.11
LIHC	GO_PURINE_NUCLEOSIDE_BISPHOSPHATE_BIOSYNTHETIC_PROCESS	-1.11
LIHC	GO_DRUG_METABOLIC_PROCESS	-1
LIHC	GO_AMINO_ACID_BETAINE_METABOLIC_PROCESS	-1.24
LIHC	GO_PEROXISOMAL_TRANSPORT	-1.35
LIHC	GO_MITOCHONDRIAL_ELECTRON_TRANSPORT_NADH_TO_UBIQUINONE	-1.09
LIHC	GO_NUCLEOSIDE_BISPHOSPHATE_BIOSYNTHETIC_PROCESS	-1.11
LIHC	GO_PROTEIN_TRANSMEMBRANE_TRANSPORT	-1.11
LIHC	GO_STEROL_BIOSYNTHETIC_PROCESS	-1.42
LIHC	GO_HEME_BIOSYNTHETIC_PROCESS	-1.07
LIHC	GO_REGULATION_OF_FATTY_ACID_BETA_OXIDATION	-1.21
LUAD	GO_TRNA_AMINOACYLATION	-1.06
LUAD	GO_AMINO_ACID_ACTIVATION	-1.06
LUAD	GO_CYTOCHROME_COMPLEX_ASSEMBLY	-1.16
LUAD	GO_REACTIVE_NITROGEN_SPECIES_METABOLIC_PROCESS	-1.07
LUAD	GO_PROTEIN_O_LINKED_MANNOSYLATION	-1.13
LUAD	GO_GLYOXYLATE_METABOLIC_PROCESS	-1.03
LUAD	GO_MITOCHONDRIAL_RNA_METABOLIC_PROCESS	-1.09
LUAD	GO_MITOCHONDRIAL_ELECTRON_TRANSPORT_NADH_TO_UBIQUINONE	-1.02
LUAD	GO_PYRIMIDINE_DEOXYRIBONUCLEOTIDE_METABOLIC_PROCESS	-1.05
LUAD	GO_REGULATION_OF_TRANSLATIONAL_FIDELITY	-1.09
LUAD	GO_STEROL_BIOSYNTHETIC_PROCESS	-1.31
LUAD	GO_DORSAL_VENTRAL_AXIS_SPECIFICATION	-1.09
LUAD	GO_QUINONE_METABOLIC_PROCESS	-1.05
LUSC	GO_REGULATION_OF_WATER_LOSS_VIA_SKIN	-1.45
MESO	GO_PROTEIN_LOCALIZATION_TO_CILIUM	-1.36
MESO	GO_AXONEMAL_DYNEIN_COMPLEX_ASSEMBLY	-1.12
MESO	GO_CILIUM_MOVEMENT	-1.01
MESO	GO_PROTEIN_TRANSPORT_ALONG_MICROTUBULE	-1.23
MESO	GO_DORSAL_VENTRAL_NEURAL_TUBE_PATTERNING	-1.24
MESO	GO_NONMOTILE_PRIMARY_CILIUM_ASSEMBLY	-1.19
MESO	GO_PROTEIN_LOCALIZATION_TO_SYNAPSE	-1.33
MESO	GO_POSITIVE_REGULATION_OF_SMOOTHENED_SIGNALING_PATHWAY	-1.13
MESO	GO_INTRACILIARY_TRANSPORT	-1.23
OV	GO_NUCLEOSOME_DISASSEMBLY	-1.1
OV	GO_OLFACTORY_BULB_INTERNEURON_DIFFERENTIATION	-1.11
OV	GO_PROTEIN_DNA_COMPLEX_DISASSEMBLY	-1.1
OV	GO_AXONEMAL_DYNEIN_COMPLEX_ASSEMBLY	-1.68
OV	GO_EPITHELIAL_CILIUM_MOVEMENT	-1.02
OV	GO_CHROMATIN_DISASSEMBLY	-1.1
OV	GO_CILIUM_MOVEMENT	-1.5
OV	GO_SPINAL_CORD_PATTERNING	-1.08
OV	GO_PROTEIN_TRANSPORT_ALONG_MICROTUBULE	-1.24
OV	GO_DORSAL_VENTRAL_NEURAL_TUBE_PATTERNING	-1.22
OV	GO_REGULATION_OF_STEM_CELL_POPULATION_MAINTENANCE	-1.29
OV	GO_MICROTUBULE_BUNDLE_FORMATION	-1.07
OV	GO_SMOOTHENED_SIGNALING_PATHWAY	-1.01
OV	GO_AXONEME_ASSEMBLY	-1.3
OV	GO_POSITIVE_REGULATION_OF_SMOOTHENED_SIGNALING_PATHWAY	-1.04
OV	GO_NEURAL_TUBE_PATTERNING	-1.14
OV	GO_INTRACILIARY_TRANSPORT	-1.24
PAAD	GO_MITOCHONDRIAL_RESPIRATORY_CHAIN_COMPLEX_I_BIOGENESIS	-1.57
PAAD	GO_RESPIRATORY_CHAIN_COMPLEX_IV_ASSEMBLY	-1.26
PAAD	GO_ATP_SYNTHESIS_COUPLED_PROTON_TRANSPORT	-1.07
PAAD	GO_MITOCHONDRIAL_RESPIRATORY_CHAIN_COMPLEX_ASSEMBLY	-1.61
PAAD	GO_MITOCHONDRIAL_TRANSLATION	-1.19
PAAD	GO_TRANSLATIONAL_TERMINATION	-1.14
PAAD	GO_CYTOCHROME_COMPLEX_ASSEMBLY	-1.41
PAAD	GO_CELLULAR_RESPIRATION	-1.1
PAAD	GO_GPI_ANCHOR_METABOLIC_PROCESS	-1.15
PAAD	GO_PTERIDINE_CONTAINING_COMPOUND_BIOSYNTHETIC_PROCESS	-1.06
PAAD	GO_METALLO_SULFUR_CLUSTER_ASSEMBLY	-1.09
PAAD	GO_RIBONUCLEOSIDE_TRIPHOSPHATE_BIOSYNTHETIC_PROCESS	-1.07
PAAD	GO_ATP_BIOSYNTHETIC_PROCESS	-1.11
PAAD	GO_INNER_MITOCHONDRIAL_MEMBRANE_ORGANIZATION	-1.18
PAAD	GO_ENERGY_COUPLED_PROTON_TRANSPORT_DOWN_ELECTROCHEMICAL_GRADIENT	-1.07
PAAD	GO_PROTEIN_O_LINKED_MANNOSYLATION	-1.22
PAAD	GO_OXIDATIVE_PHOSPHORYLATION	-1.58
PAAD	GO_RNA_SPLICING_VIA_ENDONUCLEOLYTIC_CLEAVAGE_AND_LIGATION	-1.05
PAAD	GO_ELECTRON_TRANSPORT_CHAIN	-1.46
PAAD	GO_MITOCHONDRIAL_RESPIRATORY_CHAIN_COMPLEX_I_ASSEMBLY	-1.57
PAAD	GO_IRON_SULFUR_CLUSTER_ASSEMBLY	-1.09
PAAD	GO_TRANSLATIONAL_ELONGATION	-1.05
PAAD	GO_MITOCHONDRIAL_ELECTRON_TRANSPORT_NADH_TO_UBIQUINONE	-1.84
PAAD	GO_NADH_DEHYDROGENASE_COMPLEX_ASSEMBLY	-1.57
PAAD	GO_MITOCHONDRIAL_ATP_SYNTHESIS_COUPLED_PROTON_TRANSPORT	-1.38
PAAD	GO_MITOCHONDRIAL_ELECTRON_TRANSPORT_CYTOCHROME_C_TO_OXYGEN	-1.55
PCPG	GO_NUCLEOSOME_DISASSEMBLY	-1.04
PCPG	GO_PROTEIN_DNA_COMPLEX_DISASSEMBLY	-1.04
PCPG	GO_NEGATIVE_REGULATION_OF_RNA_SPLICING	-1.19
PCPG	GO_REGULATION_OF_CHROMATIN_BINDING	-1.06
PCPG	GO_EPITHELIAL_CILIUM_MOVEMENT	-1
PCPG	GO_REGULATION_OF_CHROMATIN_SILENCING	-1.02
PCPG	GO_CHROMATIN_DISASSEMBLY	-1.04
PCPG	GO_NUCLEOTIDE_EXCISION_REPAIR_DNA_GAP_FILLING	-1.07
PCPG	GO_DNA_REPLICATION_INITIATION	-1.04
PCPG	GO_HISTONE_H3_K4_METHYLATION	-1.1
PCPG	GO_HISTONE_H4_K16_ACETYLATION	-1.68
PCPG	GO_PEPTIDYL_LYSINE_TRIMETHYLATION	-1.01
PCPG	GO_HISTONE_H4_ACETYLATION	-1.13
PRAD	GO_TRNA_AMINOACYLATION	-1.21
PRAD	GO_CYTOPLASMIC_TRANSLATION	-1.58
PRAD	GO_ENDOPLASMIC_RETICULUM_TO_CYTOSOL_TRANSPORT	-1.03
PRAD	GO_MITOCHONDRIAL_RESPIRATORY_CHAIN_COMPLEX_I_BIOGENESIS	-1.93
PRAD	GO_REGULATION_OF_TELOMERASE_RNA_LOCALIZATION_TO_CAJAL_BODY	-2.14
PRAD	GO_CELLULAR_PROTEIN_COMPLEX_DISASSEMBLY	-1.2
PRAD	GO_AMINO_ACID_ACTIVATION	-1.21
PRAD	GO_RIBOSOME_BIOGENESIS	-1.14
PRAD	GO_RESPIRATORY_CHAIN_COMPLEX_IV_ASSEMBLY	-1.26
PRAD	GO_COENZYME_A_METABOLIC_PROCESS	-1.03
PRAD	GO_PREASSEMBLY_OF_GPI_ANCHOR_IN_ER_MEMBRANE	-1.38
PRAD	GO_ATP_SYNTHESIS_COUPLED_PROTON_TRANSPORT	-1.64
PRAD	GO_TRNA_METABOLIC_PROCESS	-1.02
PRAD	GO_PYRIMIDINE_RIBONUCLEOSIDE_TRIPHOSPHATE_METABOLIC_PROCESS	-1.2
PRAD	GO_TRANSLATIONAL_INITIATION	-1.57
PRAD	GO_MITOCHONDRIAL_RESPIRATORY_CHAIN_COMPLEX_ASSEMBLY	-1.93
PRAD	GO_NCRNA_3_END_PROCESSING	-1.18
PRAD	GO_MITOCHONDRIAL_TRANSLATION	-1.66
PRAD	GO_ESTABLISHMENT_OF_PROTEIN_LOCALIZATION_TO_ENDOPLASMIC_RETICULUM	-1.74
PRAD	GO_PYRIMIDINE_NUCLEOSIDE_TRIPHOSPHATE_BIOSYNTHETIC_PROCESS	-1.09
PRAD	GO_RRNA_METABOLIC_PROCESS	-1.18
PRAD	GO_REGULATION_OF_TRANSLATIONAL_ELONGATION	-1.29
PRAD	GO_RIBOSOME_ASSEMBLY	-1.42
PRAD	GO_TETRAPYRROLE_BIOSYNTHETIC_PROCESS	-1.01
PRAD	GO_ASPARTATE_FAMILY_AMINO_ACID_BIOSYNTHETIC_PROCESS	-1.06
PRAD	GO_TRANSLATIONAL_TERMINATION	-1.66
PRAD	GO_AEROBIC_RESPIRATION	-1.05
PRAD	GO_MITOCHONDRIAL_TRANSMEMBRANE_TRANSPORT	-1.68
PRAD	GO_CYTOCHROME_COMPLEX_ASSEMBLY	-1.49
PRAD	GO_PSEUDOURIDINE_SYNTHESIS	-1.28
PRAD	GO_PROTEIN_LOCALIZATION_TO_ENDOPLASMIC_RETICULUM	-1.6
PRAD	GO_CELLULAR_RESPIRATION	-1.36
PRAD	GO_GPI_ANCHOR_METABOLIC_PROCESS	-1.1
PRAD	GO_RETROGRADE_PROTEIN_TRANSPORT_ER_TO_CYTOSOL	-1.5
PRAD	GO_POLYAMINE_METABOLIC_PROCESS	-1.49
PRAD	GO_PTERIDINE_CONTAINING_COMPOUND_BIOSYNTHETIC_PROCESS	-1.32
PRAD	GO_PROTEIN_TARGETING_TO_MEMBRANE	-1.15
PRAD	GO_NCRNA_PROCESSING	-1.06
PRAD	GO_METALLO_SULFUR_CLUSTER_ASSEMBLY	-1.83
PRAD	GO_RIBOSOMAL_LARGE_SUBUNIT_ASSEMBLY	-1.63
PRAD	GO_RIBONUCLEOSIDE_TRIPHOSPHATE_BIOSYNTHETIC_PROCESS	-1.31
PRAD	GO_FORMATION_OF_TRANSLATION_PREINITIATION_COMPLEX	-1.43
PRAD	GO_ATP_BIOSYNTHETIC_PROCESS	-1.31
PRAD	GO_INNER_MITOCHONDRIAL_MEMBRANE_ORGANIZATION	-1.58
PRAD	GO_ENERGY_COUPLED_PROTON_TRANSPORT_DOWN_ELECTROCHEMICAL_GRADIENT	-1.64
PRAD	GO_PROTEIN_O_LINKED_MANNOSYLATION	-1.27
PRAD	GO_GUANOSINE_CONTAINING_COMPOUND_BIOSYNTHETIC_PROCESS	-1.25
PRAD	GO_OXIDATIVE_PHOSPHORYLATION	-1.83
PRAD	GO_RIBOSOMAL_SMALL_SUBUNIT_BIOGENESIS	-1.19
PRAD	GO_MATURATION_OF_SSU_RRNA_FROM_TRICISTRONIC_RRNA_TRANSCRIPT_SSU_RRNA_5_8S_RRNA_LSU_RRNA_	-1.14
PRAD	GO_RNA_SPLICING_VIA_ENDONUCLEOLYTIC_CLEAVAGE_AND_LIGATION	-1.01
PRAD	GO_AMIDE_BIOSYNTHETIC_PROCESS	-1.13
PRAD	GO_NUCLEOSIDE_TRIPHOSPHATE_METABOLIC_PROCESS	-1.02
PRAD	GO_NUCLEOSIDE_TRIPHOSPHATE_BIOSYNTHETIC_PROCESS	-1.15
PRAD	GO_ELECTRON_TRANSPORT_CHAIN	-1.67
PRAD	GO_MITOCHONDRIAL_RESPIRATORY_CHAIN_COMPLEX_I_ASSEMBLY	-1.93
PRAD	GO_DOLICHOL_LINKED_OLIGOSACCHARIDE_BIOSYNTHETIC_PROCESS	-1.43
PRAD	GO_MITOCHONDRIAL_RNA_METABOLIC_PROCESS	-1.17
PRAD	GO_IRON_SULFUR_CLUSTER_ASSEMBLY	-1.83
PRAD	GO_METHIONINE_METABOLIC_PROCESS	-1.18
PRAD	GO_PYRIMIDINE_NUCLEOSIDE_TRIPHOSPHATE_METABOLIC_PROCESS	-1.01
PRAD	GO_TRANSLATIONAL_ELONGATION	-1.57
PRAD	GO_POSITIVE_REGULATION_OF_TELOMERASE_RNA_LOCALIZATION_TO_CAJAL_BODY	-2.14
PRAD	GO_KETONE_BIOSYNTHETIC_PROCESS	-1.13
PRAD	GO_MITOCHONDRIAL_ELECTRON_TRANSPORT_NADH_TO_UBIQUINONE	-2.1
PRAD	GO_MULTI_ORGANISM_METABOLIC_PROCESS	-1.37
PRAD	GO_REGULATION_OF_TRANSLATIONAL_FIDELITY	-1.67
PRAD	GO_PROTEIN_TRANSMEMBRANE_TRANSPORT	-1.06
PRAD	GO_NADH_DEHYDROGENASE_COMPLEX_ASSEMBLY	-1.93
PRAD	GO_MITOCHONDRIAL_ATP_SYNTHESIS_COUPLED_PROTON_TRANSPORT	-2.23
PRAD	GO_PROTEIN_LOCALIZATION_TO_MITOCHONDRION	-1.14
PRAD	GO_NUCLEAR_TRANSCRIBED_MRNA_CATABOLIC_PROCESS_NONSENSE_MEDIATED_DECAY	-1.54
PRAD	GO_SULFUR_AMINO_ACID_BIOSYNTHETIC_PROCESS	-1.25
PRAD	GO_RRNA_MODIFICATION	-1.06
PRAD	GO_2_OXOGLUTARATE_METABOLIC_PROCESS	-1.06
PRAD	GO_RIBOSOMAL_LARGE_SUBUNIT_BIOGENESIS	-1.49
PRAD	GO_NUCLEOTIDE_SUGAR_BIOSYNTHETIC_PROCESS	-1.12
PRAD	GO_RIBOSOMAL_SMALL_SUBUNIT_ASSEMBLY	-1.93
PRAD	GO_PROTEIN_EXIT_FROM_ENDOPLASMIC_RETICULUM	-1.45
PRAD	GO_MANNOSYLATION	-1.02
PRAD	GO_SPLICEOSOMAL_SNRNP_ASSEMBLY	-1.17
PRAD	GO_OLIGOSACCHARIDE_LIPID_INTERMEDIATE_BIOSYNTHETIC_PROCESS	-1.43
PRAD	GO_MITOCHONDRIAL_ELECTRON_TRANSPORT_CYTOCHROME_C_TO_OXYGEN	-1.58
PRAD	GO_MISFOLDED_OR_INCOMPLETELY_SYNTHESIZED_PROTEIN_CATABOLIC_PROCESS	-1.24
PRAD	GO_TRNA_MODIFICATION	-1.03
PRAD	GO_PROTEIN_TARGETING_TO_MITOCHONDRION	-1.35
READ	GO_CYTOPLASMIC_TRANSLATION	-1.67
READ	GO_GLYCERALDEHYDE_3_PHOSPHATE_METABOLIC_PROCESS	-1
READ	GO_MITOCHONDRIAL_RESPIRATORY_CHAIN_COMPLEX_I_BIOGENESIS	-1.95
READ	GO_REGULATION_OF_TELOMERASE_RNA_LOCALIZATION_TO_CAJAL_BODY	-1.48
READ	GO_CELLULAR_PROTEIN_COMPLEX_DISASSEMBLY	-1.42
READ	GO_PURINE_DEOXYRIBONUCLEOTIDE_METABOLIC_PROCESS	-1.25
READ	GO_RIBOSOME_BIOGENESIS	-1.28
READ	GO_RESPIRATORY_CHAIN_COMPLEX_IV_ASSEMBLY	-1.57
READ	GO_MATURATION_OF_SSU_RRNA	-1.24
READ	GO_ATP_SYNTHESIS_COUPLED_PROTON_TRANSPORT	-1.61
READ	GO_TRANSLATIONAL_INITIATION	-1.71
READ	GO_MITOCHONDRIAL_RESPIRATORY_CHAIN_COMPLEX_ASSEMBLY	-1.96
READ	GO_NCRNA_3_END_PROCESSING	-1.12
READ	GO_MITOCHONDRIAL_TRANSLATION	-1.87
READ	GO_ESTABLISHMENT_OF_PROTEIN_LOCALIZATION_TO_ENDOPLASMIC_RETICULUM	-1.99
READ	GO_RRNA_METABOLIC_PROCESS	-1.37
READ	GO_RIBOSOME_ASSEMBLY	-1.48
READ	GO_CLEAVAGE_INVOLVED_IN_RRNA_PROCESSING	-1.33
READ	GO_TRANSLATIONAL_TERMINATION	-1.87
READ	GO_MITOCHONDRIAL_TRANSMEMBRANE_TRANSPORT	-1.23
READ	GO_CYTOCHROME_COMPLEX_ASSEMBLY	-1.8
READ	GO_PSEUDOURIDINE_SYNTHESIS	-1.32
READ	GO_PROTEIN_LOCALIZATION_TO_ENDOPLASMIC_RETICULUM	-1.76
READ	GO_CELLULAR_RESPIRATION	-1.46
READ	GO_PTERIDINE_CONTAINING_COMPOUND_BIOSYNTHETIC_PROCESS	-1.33
READ	GO_PROTEIN_TARGETING_TO_MEMBRANE	-1.28
READ	GO_MACROMOLECULAR_COMPLEX_DISASSEMBLY	-1.05
READ	GO_NCRNA_PROCESSING	-1.15
READ	GO_METALLO_SULFUR_CLUSTER_ASSEMBLY	-1.13
READ	GO_RIBOSOMAL_LARGE_SUBUNIT_ASSEMBLY	-1.86
READ	GO_RIBONUCLEOSIDE_TRIPHOSPHATE_BIOSYNTHETIC_PROCESS	-1.21
READ	GO_FORMATION_OF_TRANSLATION_PREINITIATION_COMPLEX	-1.13
READ	GO_ATP_BIOSYNTHETIC_PROCESS	-1.3
READ	GO_MATURATION_OF_5_8S_RRNA_FROM_TRICISTRONIC_RRNA_TRANSCRIPT_SSU_RRNA_5_8S_RRNA_LSU_RRNA_	-1.24
READ	GO_INNER_MITOCHONDRIAL_MEMBRANE_ORGANIZATION	-1.54
READ	GO_ENERGY_COUPLED_PROTON_TRANSPORT_DOWN_ELECTROCHEMICAL_GRADIENT	-1.61
READ	GO_OXIDATIVE_PHOSPHORYLATION	-2.05
READ	GO_RIBOSOMAL_SMALL_SUBUNIT_BIOGENESIS	-1.38
READ	GO_DEOXYRIBONUCLEOSIDE_TRIPHOSPHATE_METABOLIC_PROCESS	-1.02
READ	GO_MATURATION_OF_SSU_RRNA_FROM_TRICISTRONIC_RRNA_TRANSCRIPT_SSU_RRNA_5_8S_RRNA_LSU_RRNA_	-1.33
READ	GO_AMIDE_BIOSYNTHETIC_PROCESS	-1.07
READ	GO_NUCLEOSIDE_TRIPHOSPHATE_METABOLIC_PROCESS	-1.06
READ	GO_NUCLEOSIDE_TRIPHOSPHATE_BIOSYNTHETIC_PROCESS	-1.1
READ	GO_ELECTRON_TRANSPORT_CHAIN	-1.84
READ	GO_MITOCHONDRIAL_RESPIRATORY_CHAIN_COMPLEX_I_ASSEMBLY	-1.95
READ	GO_IRON_SULFUR_CLUSTER_ASSEMBLY	-1.13
READ	GO_TRANSLATIONAL_ELONGATION	-1.76
READ	GO_RIBONUCLEOPROTEIN_COMPLEX_BIOGENESIS	-1.09
READ	GO_POSITIVE_REGULATION_OF_TELOMERASE_RNA_LOCALIZATION_TO_CAJAL_BODY	-1.48
READ	GO_MITOCHONDRIAL_ELECTRON_TRANSPORT_NADH_TO_UBIQUINONE	-2.32
READ	GO_MULTI_ORGANISM_METABOLIC_PROCESS	-1.44
READ	GO_REGULATION_OF_TRANSLATIONAL_FIDELITY	-1.07
READ	GO_NADH_DEHYDROGENASE_COMPLEX_ASSEMBLY	-1.95
READ	GO_MITOCHONDRIAL_ATP_SYNTHESIS_COUPLED_PROTON_TRANSPORT	-2.04
READ	GO_NUCLEAR_TRANSCRIBED_MRNA_CATABOLIC_PROCESS_NONSENSE_MEDIATED_DECAY	-1.86
READ	GO_RRNA_CATABOLIC_PROCESS	-1.08
READ	GO_MATURATION_OF_5_8S_RRNA	-1.27
READ	GO_RRNA_MODIFICATION	-1.11
READ	GO_RNA_CATABOLIC_PROCESS	-1.14
READ	GO_RIBOSOMAL_LARGE_SUBUNIT_BIOGENESIS	-1.67
READ	GO_NUCLEAR_TRANSCRIBED_MRNA_CATABOLIC_PROCESS_EXONUCLEOLYTIC	-1.12
READ	GO_RIBOSOMAL_SMALL_SUBUNIT_ASSEMBLY	-1.93
READ	GO_SPLICEOSOMAL_SNRNP_ASSEMBLY	-1.18
READ	GO_MITOCHONDRIAL_ELECTRON_TRANSPORT_CYTOCHROME_C_TO_OXYGEN	-2.28
READ	GO_TRNA_MODIFICATION	-1.08
READ	GO_PROTEIN_TARGETING_TO_MITOCHONDRION	-1.17
SARC	GO_PROTEIN_LOCALIZATION_TO_CILIUM	-1.02
SARC	GO_PROTEIN_LOCALIZATION_TO_SYNAPSE	-1.56
SARC	GO_DORSAL_VENTRAL_AXIS_SPECIFICATION	-1.21
SKCM	GO_TRNA_AMINOACYLATION	-1.02
SKCM	GO_CYTOPLASMIC_TRANSLATION	-1.14
SKCM	GO_REGULATION_OF_TELOMERASE_RNA_LOCALIZATION_TO_CAJAL_BODY	-1.77
SKCM	GO_AMINO_ACID_ACTIVATION	-1.02
SKCM	GO_RIBOSOME_BIOGENESIS	-1.03
SKCM	GO_REGULATION_OF_MAMMARY_GLAND_EPITHELIAL_CELL_PROLIFERATION	-1.04
SKCM	GO_PYRIMIDINE_RIBONUCLEOSIDE_TRIPHOSPHATE_METABOLIC_PROCESS	-1.39
SKCM	GO_TRANSLATIONAL_INITIATION	-1.02
SKCM	GO_NCRNA_3_END_PROCESSING	-1.13
SKCM	GO_PYRIMIDINE_NUCLEOSIDE_TRIPHOSPHATE_BIOSYNTHETIC_PROCESS	-1.23
SKCM	GO_RRNA_METABOLIC_PROCESS	-1.05
SKCM	GO_REGULATION_OF_TRANSLATIONAL_ELONGATION	-1.26
SKCM	GO_CLEAVAGE_INVOLVED_IN_RRNA_PROCESSING	-1.01
SKCM	GO_RRNA_TRANSCRIPTION	-1.02
SKCM	GO_PSEUDOURIDINE_SYNTHESIS	-1.14
SKCM	GO_FORMATION_OF_TRANSLATION_PREINITIATION_COMPLEX	-1.24
SKCM	GO_MATURATION_OF_5_8S_RRNA_FROM_TRICISTRONIC_RRNA_TRANSCRIPT_SSU_RRNA_5_8S_RRNA_LSU_RRNA_	-1.17
SKCM	GO_INNER_MITOCHONDRIAL_MEMBRANE_ORGANIZATION	-1.12
SKCM	GO_RIBOSOMAL_SMALL_SUBUNIT_BIOGENESIS	-1.01
SKCM	GO_MATURATION_OF_SSU_RRNA_FROM_TRICISTRONIC_RRNA_TRANSCRIPT_SSU_RRNA_5_8S_RRNA_LSU_RRNA_	-1.01
SKCM	GO_PYRIMIDINE_RIBONUCLEOTIDE_METABOLIC_PROCESS	-1.03
SKCM	GO_PYRIMIDINE_NUCLEOSIDE_TRIPHOSPHATE_METABOLIC_PROCESS	-1.05
SKCM	GO_POSITIVE_REGULATION_OF_TELOMERASE_RNA_LOCALIZATION_TO_CAJAL_BODY	-1.77
SKCM	GO_REGULATION_OF_TRANSLATIONAL_FIDELITY	-1.72
SKCM	GO_MITOCHONDRIAL_ATP_SYNTHESIS_COUPLED_PROTON_TRANSPORT	-1.04
SKCM	GO_KERATINIZATION	-1.06
SKCM	GO_NUCLEAR_TRANSCRIBED_MRNA_CATABOLIC_PROCESS_NONSENSE_MEDIATED_DECAY	-1
SKCM	GO_RRNA_MODIFICATION	-1.1
SKCM	GO_RIBOSOMAL_LARGE_SUBUNIT_BIOGENESIS	-1.1
SKCM	GO_RIBOSOMAL_SMALL_SUBUNIT_ASSEMBLY	-1.38
SKCM	GO_SPLICEOSOMAL_SNRNP_ASSEMBLY	-1.15
STAD	GO_PROTEIN_O_LINKED_MANNOSYLATION	-1.02
STAD	GO_STEROL_BIOSYNTHETIC_PROCESS	-1.7
STAD	GO_ISOPRENOID_BIOSYNTHETIC_PROCESS	-1.19
TGCT	GO_MUSCLE_CELL_PROLIFERATION	-1.07
TGCT	GO_ORGAN_INDUCTION	-1.05
TGCT	GO_STRIATED_MUSCLE_CELL_PROLIFERATION	-1.07
TGCT	GO_NOTOCHORD_DEVELOPMENT	-1.01
THCA	GO_MITOCHONDRIAL_RESPIRATORY_CHAIN_COMPLEX_I_BIOGENESIS	-1.15
THCA	GO_RESPIRATORY_CHAIN_COMPLEX_IV_ASSEMBLY	-1.55
THCA	GO_FATTY_ACID_BETA_OXIDATION	-1.11
THCA	GO_COENZYME_A_METABOLIC_PROCESS	-1.21
THCA	GO_PREASSEMBLY_OF_GPI_ANCHOR_IN_ER_MEMBRANE	-1.06
THCA	GO_PEROXISOME_ORGANIZATION	-1.03
THCA	GO_MITOCHONDRIAL_RESPIRATORY_CHAIN_COMPLEX_ASSEMBLY	-1.23
THCA	GO_TETRAPYRROLE_BIOSYNTHETIC_PROCESS	-1.4
THCA	GO_AEROBIC_RESPIRATION	-1.23
THCA	GO_FATTY_ACID_BETA_OXIDATION_USING_ACYL_COA_DEHYDROGENASE	-1.76
THCA	GO_MITOCHONDRIAL_TRANSMEMBRANE_TRANSPORT	-1.18
THCA	GO_CYTOCHROME_COMPLEX_ASSEMBLY	-1.51
THCA	GO_CELLULAR_RESPIRATION	-1.16
THCA	GO_GPI_ANCHOR_METABOLIC_PROCESS	-1.24
THCA	GO_PROTEIN_O_LINKED_MANNOSYLATION	-1.46
THCA	GO_OXIDATIVE_PHOSPHORYLATION	-1.3
THCA	GO_ASPARTATE_FAMILY_AMINO_ACID_CATABOLIC_PROCESS	-1.33
THCA	GO_GLYOXYLATE_METABOLIC_PROCESS	-1.06
THCA	GO_PROTEIN_MANNOSYLATION	-1.36
THCA	GO_ELECTRON_TRANSPORT_CHAIN	-1.28
THCA	GO_MITOCHONDRIAL_RESPIRATORY_CHAIN_COMPLEX_I_ASSEMBLY	-1.15
THCA	GO_AMINO_ACID_BETAINE_METABOLIC_PROCESS	-1.09
THCA	GO_MITOCHONDRIAL_ELECTRON_TRANSPORT_NADH_TO_UBIQUINONE	-1.29
THCA	GO_BRANCHED_CHAIN_AMINO_ACID_METABOLIC_PROCESS	-1.64
THCA	GO_HIGH_DENSITY_LIPOPROTEIN_PARTICLE_REMODELING	-1.01
THCA	GO_NADH_DEHYDROGENASE_COMPLEX_ASSEMBLY	-1.15
THCA	GO_REVERSE_CHOLESTEROL_TRANSPORT	-1.07
THCA	GO_MITOCHONDRIAL_ATP_SYNTHESIS_COUPLED_PROTON_TRANSPORT	-1.34
THCA	GO_INTRACELLULAR_LIPID_TRANSPORT	-1
THCA	GO_HEME_BIOSYNTHETIC_PROCESS	-1.34
THCA	GO_2_OXOGLUTARATE_METABOLIC_PROCESS	-1.09
THCA	GO_MANNOSYLATION	-1.19
THCA	GO_MITOCHONDRIAL_ELECTRON_TRANSPORT_CYTOCHROME_C_TO_OXYGEN	-1.54
THYM	GO_DNA_DEPENDENT_DNA_REPLICATION_MAINTENANCE_OF_FIDELITY	-1.13
THYM	GO_ATP_DEPENDENT_CHROMATIN_REMODELING	-1.47
THYM	GO_CHROMOSOME_SEGREGATION	-1.14
THYM	GO_NUCLEOSOME_DISASSEMBLY	-1.23
THYM	GO_REGULATION_OF_TELOMERASE_RNA_LOCALIZATION_TO_CAJAL_BODY	-1.06
THYM	GO_PROTEIN_DNA_COMPLEX_DISASSEMBLY	-1.23
THYM	GO_REGULATION_OF_DNA_DEPENDENT_DNA_REPLICATION	-1.19
THYM	GO_DNA_DEPENDENT_DNA_REPLICATION	-1.29
THYM	GO_CHROMOSOME_CONDENSATION	-1.18
THYM	GO_MEMBRANE_DISASSEMBLY	-1.08
THYM	GO_NEGATIVE_REGULATION_OF_DNA_RECOMBINATION	-1.21
THYM	GO_DNA_STRAND_ELONGATION_INVOLVED_IN_DNA_REPLICATION	-1.61
THYM	GO_NEGATIVE_REGULATION_OF_RNA_SPLICING	-1.54
THYM	GO_TELOMERE_MAINTENANCE_VIA_TELOMERE_LENGTHENING	-1.04
THYM	GO_TELOMERE_ORGANIZATION	-1.14
THYM	GO_CHROMOSOME_SEPARATION	-1.25
THYM	GO_REGULATION_OF_DOUBLE_STRAND_BREAK_REPAIR_VIA_HOMOLOGOUS_RECOMBINATION	-1.01
THYM	GO_POSITIVE_REGULATION_OF_HISTONE_H3_K4_METHYLATION	-1.05
THYM	GO_MITOTIC_SISTER_CHROMATID_SEGREGATION	-1.41
THYM	GO_SPINDLE_CHECKPOINT	-1.36
THYM	GO_MITOTIC_G2_M_TRANSITION_CHECKPOINT	-1.08
THYM	GO_SOMATIC_CELL_DNA_RECOMBINATION	-1.16
THYM	GO_HISTONE_EXCHANGE	-1.43
THYM	GO_CHROMATIN_ASSEMBLY_OR_DISASSEMBLY	-1.22
THYM	GO_NEGATIVE_REGULATION_OF_CHROMOSOME_SEGREGATION	-1.17
THYM	GO_DNA_CONFORMATION_CHANGE	-1.06
THYM	GO_BASE_EXCISION_REPAIR	-1.04
THYM	GO_NEGATIVE_REGULATION_OF_GENE_EXPRESSION_EPIGENETIC	-1
THYM	GO_ERROR_FREE_TRANSLESION_SYNTHESIS	-1.12
THYM	GO_CENTRIOLE_ASSEMBLY	-1.53
THYM	GO_NEGATIVE_REGULATION_OF_HISTONE_METHYLATION	-1.25
THYM	GO_REGULATION_OF_CHROMATIN_SILENCING	-1.07
THYM	GO_PROTEIN_HETEROTETRAMERIZATION	-1.14
THYM	GO_REGULATION_OF_CHROMOSOME_SEGREGATION	-1.13
THYM	GO_CHROMATIN_DISASSEMBLY	-1.23
THYM	GO_SISTER_CHROMATID_SEGREGATION	-1.36
THYM	GO_SISTER_CHROMATID_COHESION	-1.45
THYM	GO_PROTEIN_LOCALIZATION_TO_CHROMOSOME	-1.07
THYM	GO_MRNA_3_END_PROCESSING	-1.04
THYM	GO_NUCLEOTIDE_EXCISION_REPAIR_DNA_GAP_FILLING	-1.49
THYM	GO_MITOTIC_NUCLEAR_DIVISION	-1.04
THYM	GO_TELOMERE_MAINTENANCE_VIA_RECOMBINATION	-1.62
THYM	GO_RNA_SPLICING_VIA_TRANSESTERIFICATION_REACTIONS	-1.18
THYM	GO_DNA_REPLICATION_INITIATION	-1.94
THYM	GO_REGULATION_OF_HISTONE_H3_K9_METHYLATION	-1.02
THYM	GO_DNA_STRAND_ELONGATION	-1.45
THYM	GO_SOMATIC_DIVERSIFICATION_OF_IMMUNE_RECEPTORS	-1.04
THYM	GO_DNA_RECOMBINATION	-1.05
THYM	GO_TERMINATION_OF_RNA_POLYMERASE_II_TRANSCRIPTION	-1.22
THYM	GO_SOMATIC_DIVERSIFICATION_OF_IMMUNE_RECEPTORS_VIA_GERMLINE_RECOMBINATION_WITHIN_A_SINGLE_LOCUS	-1.16
THYM	GO_DNA_REPLICATION_CHECKPOINT	-1.46
THYM	GO_POSITIVE_REGULATION_OF_TELOMERASE_RNA_LOCALIZATION_TO_CAJAL_BODY	-1.06
THYM	GO_REGULATION_OF_HISTONE_H3_K4_METHYLATION	-1.04
THYM	GO_MITOTIC_RECOMBINATION	-1.63
THYM	GO_DNA_REPLICATION_DEPENDENT_NUCLEOSOME_ORGANIZATION	-1.49
THYM	GO_PYRIMIDINE_DEOXYRIBONUCLEOTIDE_METABOLIC_PROCESS	-1.31
THYM	GO_MISMATCH_REPAIR	-1.12
THYM	GO_ERROR_PRONE_TRANSLESION_SYNTHESIS	-1.22
THYM	GO_DNA_REPLICATION_INDEPENDENT_NUCLEOSOME_ASSEMBLY	-1.6
THYM	GO_HISTONE_H4_K16_ACETYLATION	-1.16
THYM	GO_PROTEIN_DNA_COMPLEX_SUBUNIT_ORGANIZATION	-1.09
THYM	GO_RECIPROCAL_DNA_RECOMBINATION	-1.01
THYM	GO_NUCLEAR_ENVELOPE_DISASSEMBLY	-1.08
THYM	GO_DNA_DAMAGE_RESPONSE_DETECTION_OF_DNA_DAMAGE	-1.02
THYM	GO_REGULATION_OF_SISTER_CHROMATID_COHESION	-1.23
THYM	GO_CHROMATIN_REMODELING	-1
THYM	GO_SPLICEOSOMAL_COMPLEX_ASSEMBLY	-1.13
THYM	GO_DNA_REPLICATION_DEPENDENT_NUCLEOSOME_ASSEMBLY	-1.49
THYM	GO_DNA_LIGATION	-1.25
THYM	GO_CHROMATIN_SILENCING_AT_RDNA	-1.12
THYM	GO_CENTROSOME_DUPLICATION	-1
THYM	GO_RNA_SPLICING	-1.03
THYM	GO_DNA_PACKAGING	-1.17
THYM	GO_NUCLEAR_TRANSCRIBED_MRNA_CATABOLIC_PROCESS_EXONUCLEOLYTIC	-1.24
THYM	GO_CENTROMERE_COMPLEX_ASSEMBLY	-1.68
THYM	GO_REGULATION_OF_TRANSCRIPTION_INVOLVED_IN_G1_S_TRANSITION_OF_MITOTIC_CELL_CYCLE	-1.37
THYM	GO_RECIPROCAL_MEIOTIC_RECOMBINATION	-1.01
THYM	GO_POSITIVE_REGULATION_OF_CHROMOSOME_SEGREGATION	-1.16
THYM	GO_DNA_REPLICATION_INDEPENDENT_NUCLEOSOME_ORGANIZATION	-1.6
THYM	GO_DNA_REPLICATION	-1.14
THYM	GO_REGULATION_OF_SISTER_CHROMATID_SEGREGATION	-1.13
THYM	GO_SPLICEOSOMAL_SNRNP_ASSEMBLY	-1.3
THYM	GO_NUCLEAR_CHROMOSOME_SEGREGATION	-1.16
THYM	GO_METAPHASE_PLATE_CONGRESSION	-1.11
THYM	GO_V_D_J_RECOMBINATION	-1.86
UCS	GO_REGULATION_OF_TELOMERASE_RNA_LOCALIZATION_TO_CAJAL_BODY	-1.25
UCS	GO_ACTIN_MYOSIN_FILAMENT_SLIDING	-1.02
UCS	GO_NEGATIVE_REGULATION_OF_RNA_SPLICING	-1.25
UCS	GO_SKELETAL_MUSCLE_CONTRACTION	-1.02
UCS	GO_NEGATIVE_REGULATION_OF_TELOMERE_MAINTENANCE_VIA_TELOMERE_LENGTHENING	-1.4
UCS	GO_NEGATIVE_REGULATION_OF_MRNA_METABOLIC_PROCESS	-1
UCS	GO_REGULATION_OF_SYNAPTIC_VESICLE_EXOCYTOSIS	-1.06
UCS	GO_POSITIVE_REGULATION_OF_TELOMERASE_RNA_LOCALIZATION_TO_CAJAL_BODY	-1.25
UCS	GO_MUSCLE_FILAMENT_SLIDING	-1.02
UCS	GO_NEGATIVE_REGULATION_OF_TELOMERE_MAINTENANCE	-1.1
UCS	GO_GLUCOSE_CATABOLIC_PROCESS	-1.13
UVM	GO_CYTOPLASMIC_TRANSLATION	-1.55
UVM	GO_PHOTOPERIODISM	-1.03
UVM	GO_TRANSLATIONAL_INITIATION	-1.92
UVM	GO_ESTABLISHMENT_OF_PROTEIN_LOCALIZATION_TO_ENDOPLASMIC_RETICULUM	-2.13
UVM	GO_ENTRAINMENT_OF_CIRCADIAN_CLOCK_BY_PHOTOPERIOD	-1.16
UVM	GO_RRNA_METABOLIC_PROCESS	-1.09
UVM	GO_RIBOSOME_ASSEMBLY	-1.15
UVM	GO_PROTEIN_LOCALIZATION_TO_ENDOPLASMIC_RETICULUM	-1.79
UVM	GO_PROTEIN_TARGETING_TO_MEMBRANE	-1.45
UVM	GO_RIBOSOMAL_LARGE_SUBUNIT_ASSEMBLY	-1.6
UVM	GO_FORMATION_OF_TRANSLATION_PREINITIATION_COMPLEX	-1.4
UVM	GO_MULTI_ORGANISM_METABOLIC_PROCESS	-1.85
UVM	GO_NUCLEAR_TRANSCRIBED_MRNA_CATABOLIC_PROCESS_NONSENSE_MEDIATED_DECAY	-2.01
UVM	GO_RNA_CATABOLIC_PROCESS	-1.11
UVM	GO_RIBOSOMAL_LARGE_SUBUNIT_BIOGENESIS	-1.14
UVM	GO_RIBOSOMAL_SMALL_SUBUNIT_ASSEMBLY	-1.63
BRCA.LumB	GO_PREASSEMBLY_OF_GPI_ANCHOR_IN_ER_MEMBRANE	-1.08
BRCA.LumB	GO_EPITHELIAL_CILIUM_MOVEMENT	-1.06
BRCA.LumB	GO_PROTEIN_TRANSPORT_ALONG_MICROTUBULE	-1.11
BRCA.LumB	GO_INTRACILIARY_TRANSPORT	-1.11
BRCA.Her2	GO_TRNA_AMINOACYLATION	-1.16
BRCA.Her2	GO_REGULATION_OF_TELOMERASE_RNA_LOCALIZATION_TO_CAJAL_BODY	-1.41
BRCA.Her2	GO_AMINO_ACID_ACTIVATION	-1.16
BRCA.Her2	GO_POSITIVE_REGULATION_OF_TELOMERASE_RNA_LOCALIZATION_TO_CAJAL_BODY	-1.41
BRCA.Her2	GO_REGULATION_OF_TRANSLATIONAL_FIDELITY	-1.21
BRCA.Basal	GO_CYTOPLASMIC_TRANSLATION	-1.24
BRCA.Basal	GO_MITOCHONDRIAL_RESPIRATORY_CHAIN_COMPLEX_I_BIOGENESIS	-1.27
BRCA.Basal	GO_REGULATION_OF_TELOMERASE_RNA_LOCALIZATION_TO_CAJAL_BODY	-1.14
BRCA.Basal	GO_PYRIMIDINE_RIBONUCLEOSIDE_TRIPHOSPHATE_METABOLIC_PROCESS	-1.07
BRCA.Basal	GO_TRANSLATIONAL_INITIATION	-1.29
BRCA.Basal	GO_MITOCHONDRIAL_RESPIRATORY_CHAIN_COMPLEX_ASSEMBLY	-1.32
BRCA.Basal	GO_ESTABLISHMENT_OF_PROTEIN_LOCALIZATION_TO_ENDOPLASMIC_RETICULUM	-1.56
BRCA.Basal	GO_PYRIMIDINE_NUCLEOSIDE_TRIPHOSPHATE_BIOSYNTHETIC_PROCESS	-1.01
BRCA.Basal	GO_RIBOSOME_ASSEMBLY	-1.05
BRCA.Basal	GO_TRANSLATIONAL_TERMINATION	-1.02
BRCA.Basal	GO_PROTEIN_LOCALIZATION_TO_ENDOPLASMIC_RETICULUM	-1.37
BRCA.Basal	GO_PROTEIN_TARGETING_TO_MEMBRANE	-1.02
BRCA.Basal	GO_RIBOSOMAL_LARGE_SUBUNIT_ASSEMBLY	-1.34
BRCA.Basal	GO_PROTEIN_O_LINKED_MANNOSYLATION	-1.08
BRCA.Basal	GO_GUANOSINE_CONTAINING_COMPOUND_BIOSYNTHETIC_PROCESS	-1.08
BRCA.Basal	GO_OXIDATIVE_PHOSPHORYLATION	-1.21
BRCA.Basal	GO_ELECTRON_TRANSPORT_CHAIN	-1.08
BRCA.Basal	GO_MITOCHONDRIAL_RESPIRATORY_CHAIN_COMPLEX_I_ASSEMBLY	-1.27
BRCA.Basal	GO_TRANSLATIONAL_ELONGATION	-1.04
BRCA.Basal	GO_POSITIVE_REGULATION_OF_TELOMERASE_RNA_LOCALIZATION_TO_CAJAL_BODY	-1.14
BRCA.Basal	GO_MITOCHONDRIAL_ELECTRON_TRANSPORT_NADH_TO_UBIQUINONE	-1.42
BRCA.Basal	GO_MULTI_ORGANISM_METABOLIC_PROCESS	-1.23
BRCA.Basal	GO_NADH_DEHYDROGENASE_COMPLEX_ASSEMBLY	-1.27
BRCA.Basal	GO_MITOCHONDRIAL_ATP_SYNTHESIS_COUPLED_PROTON_TRANSPORT	-1.15
BRCA.Basal	GO_NUCLEAR_TRANSCRIBED_MRNA_CATABOLIC_PROCESS_NONSENSE_MEDIATED_DECAY	-1.44
BRCA.Basal	GO_RIBOSOMAL_LARGE_SUBUNIT_BIOGENESIS	-1.12
BRCA.Basal	GO_RIBOSOMAL_SMALL_SUBUNIT_ASSEMBLY	-1.71
BRCA.Basal	GO_MITOCHONDRIAL_ELECTRON_TRANSPORT_CYTOCHROME_C_TO_OXYGEN	-1.4
BRCA.LumA	GO_GLUTAMINE_FAMILY_AMINO_ACID_BIOSYNTHETIC_PROCESS	-1.03
BRCA.LumA	GO_REGULATION_OF_TELOMERASE_RNA_LOCALIZATION_TO_CAJAL_BODY	-1.28
BRCA.LumA	GO_PREASSEMBLY_OF_GPI_ANCHOR_IN_ER_MEMBRANE	-1.71
BRCA.LumA	GO_PEROXISOME_ORGANIZATION	-1.15
BRCA.LumA	GO_FATTY_ACID_BETA_OXIDATION_USING_ACYL_COA_DEHYDROGENASE	-1.1
BRCA.LumA	GO_GPI_ANCHOR_METABOLIC_PROCESS	-1.18
BRCA.LumA	GO_AXONEMAL_DYNEIN_COMPLEX_ASSEMBLY	-1.37
BRCA.LumA	GO_EPITHELIAL_CILIUM_MOVEMENT	-1.42
BRCA.LumA	GO_PROTEIN_O_LINKED_MANNOSYLATION	-1.22
BRCA.LumA	GO_CILIUM_MOVEMENT	-1.02
BRCA.LumA	GO_PROTEIN_TRANSPORT_ALONG_MICROTUBULE	-1.38
BRCA.LumA	GO_POSITIVE_REGULATION_OF_TELOMERASE_RNA_LOCALIZATION_TO_CAJAL_BODY	-1.28
BRCA.LumA	GO_PEROXISOMAL_TRANSPORT	-1.59
BRCA.LumA	GO_BRANCHED_CHAIN_AMINO_ACID_METABOLIC_PROCESS	-1.61
BRCA.LumA	GO_PROTEIN_TRANSMEMBRANE_TRANSPORT	-1.09
BRCA.LumA	GO_PROTEIN_REFOLDING	-1.22
BRCA.LumA	GO_INTRACILIARY_TRANSPORT	-1.38
